# Supplementary material for: Age and Sex as Determinants of Acute Domoic Acid Toxicity in a Mouse Model
Source: Toxins (Basel). 2023 Apr 1;15(4):259. doi: 10.3390/toxins15040259 (PMC10143184; doi:10.3390/toxins15040259)
Supplement: Supplementary file 1 [file toxins-15-00259-s001.zip]

Archive with 1 entries (1 files):
- toxins-2223287-supplementary.pdf
